# Supplementary material for: Spatial Patterns of Movement of Dung Beetle Species in a Tropical Forest Suggest a New Trap Spacing for Dung Beetle Biodiversity Studies
Source: PLoS One. 2015 May 4;10(5):e0126112. doi: 10.1371/journal.pone.0126112 (PMC4418735; doi:10.1371/journal.pone.0126112)
Supplement: S1 Dataset — Samplings were performed in Brazilian Atlantic Forest, Santa Catarina, Brazil using baited pitfall traps from November 2013 to March 2014. (XLSX) [file pone.0126112.s001.xlsx]

## Sheet: Dataset S1
S1 Dataset. Dataset used to test for differences in movement rate by Scarabaeinae dung beetle species. Samplings were performed in Brazilian Atlantic Forest, Santa Catarina, Brazil using baited pitfall traps from November 2013 to March 2014.
Recapture	Trap	Number	Species	Age	Gender	Capture	LastTrap	Days	DistanceMoved	MovementRate	Size	Behavior	DielActivity	DifAltitude	Direction	UpDown
2014-02-06	A19	80	Canthon.luctuosus	Immature	Male	2014-01-30	A19	7	0	0	Small	Roller	DiurnalNocturnal	0	NA	NA
2014-03-14	A14	108	Canthon.luctuosus	Young-mature	Male	2014-03-07	A14	7	0	0	Small	Roller	DiurnalNocturnal	0	NA	NA
2014-01-30	A20	1	Canthon.rutilans.cyanescens	Young-mature	Female	2013-11-11	A22	80	310	3.875	Small	Roller	Diurnal	145	SWNE	Up
2013-11-23	A14	4	Canthon.rutilans.cyanescens	Young-mature	Female	2013-11-04	A18	19	71	3.73684	Small	Roller	Diurnal	5	NS	Down
2013-11-17	A8	13	Canthon.rutilans.cyanescens	Immature	Male	2013-11-04	A6	13	85.95	6.61154	Small	Roller	Diurnal	23	WE	Up
2013-12-22	A1	22	Canthon.rutilans.cyanescens	Young-mature	Male	2013-11-04	A7	48	184.22	3.83792	Small	Roller	Diurnal	60	SENW	Down
2014-01-16	A11	22	Canthon.rutilans.cyanescens	Young-mature	Male	2013-12-22	A1	25	221.83	8.8732	Small	Roller	Diurnal	55	SWNE	Up
2013-12-22	A20	107	Canthon.rutilans.cyanescens	Young-mature	Female	2013-11-17	A17	35	197.82	5.652	Small	Roller	Diurnal	43	SWNE	Up
2014-02-13	A17	131	Canthon.rutilans.cyanescens	Immature	Female	2013-11-23	A11	82	135.42	1.65146	Small	Roller	Diurnal	18	SWNE	Up
2014-01-16	A16	187	Canthon.rutilans.cyanescens	Immature	Male	2013-12-22	A11	25	128.38	5.1352	Small	Roller	Diurnal	20	SWNE	Up
2014-02-28	A3	270	Canthon.rutilans.cyanescens	Immature	Female	2014-01-16	A6	43	58.55	1.36163	Small	Roller	Diurnal	17	NESW	Down
2014-02-06	A12	322	Canthon.rutilans.cyanescens	Immature	Male	2014-01-30	A11	7	54.47	7.78143	Small	Roller	Diurnal	3	EW	Up
2014-02-06	A13	327	Canthon.rutilans.cyanescens	Immature	Female	2014-01-30	A3	7	267.12	38.16	Small	Roller	Diurnal	70	SWNE	Up
2014-02-13	A8	329	Canthon.rutilans.cyanescens	Immature	Male	2014-01-30	A6	14	85.95	6.13929	Small	Roller	Diurnal	23	WE	Up
2014-02-13	A11	332	Canthon.rutilans.cyanescens	Immature	Male	2014-01-30	A9	14	81.58	5.82714	Small	Roller	Diurnal	21	SWNE	Up
2014-02-13	A19	342	Canthon.rutilans.cyanescens	Immature	Male	2014-01-30	A14	14	162.66	11.6186	Small	Roller	Diurnal	24	SWNE	Up
2014-02-13	A7	382	Canthon.rutilans.cyanescens	Immature	Female	2014-02-06	A8	7	50.39	7.19857	Small	Roller	Diurnal	19	WE	Up
2014-02-13	A15	395	Canthon.rutilans.cyanescens	Immature	Male	2014-02-06	A10	7	123.71	17.6729	Small	Roller	Diurnal	1	SENW	Up
2014-02-13	A8	397	Canthon.rutilans.cyanescens	Immature	Female	2014-02-06	A10	7	73.92	10.56	Small	Roller	Diurnal	23	NESW	Down
2014-02-13	A8	404	Canthon.rutilans.cyanescens	Immature	Female	2014-02-06	A11	7	92.41	13.2014	Small	Roller	Diurnal	14	NWSE	Down
2014-02-13	A11	431	Canthon.rutilans.cyanescens	Immature	Female	2014-02-06	A13	7	66.43	9.49	Small	Roller	Diurnal	16	NESW	Down
2014-03-07	A11	435	Canthon.rutilans.cyanescens	Immature	Male	2014-02-06	A13	29	66.43	2.29069	Small	Roller	Diurnal	16	NESW	Down
2014-02-28	A16	438	Canthon.rutilans.cyanescens	Young-mature	Female	2014-02-06	A13	22	67.92	3.08727	Small	Roller	Diurnal	4	SN	Up
2014-02-13	A4	440	Canthon.rutilans.cyanescens	Young-mature	Male	2014-02-06	A18	7	314.12	44.8743	Small	Roller	Diurnal	58	NESW	Down
2014-02-28	A12	440	Canthon.rutilans.cyanescens	Young-mature	Male	2014-02-13	A4	15	190.6	12.7067	Small	Roller	Diurnal	43	SENW	Up
2014-02-28	A11	532	Canthon.rutilans.cyanescens	Young-mature	Male	2014-02-13	A13	15	66.43	4.42867	Small	Roller	Diurnal	16	NESW	Down
2014-01-23	A10	25	Canthon.rutilans.cyanescens	Young-mature	Female	2013-11-17	A10	67	0	0	Small	Roller	Diurnal	0	NA	NA
2014-01-30	A14	316	Canthon.rutilans.cyanescens	Immature	Male	2014-01-23	A14	7	0	0	Small	Roller	Diurnal	0	NA	NA
2014-02-06	A19	354	Canthon.rutilans.cyanescens	Immature	Male	2014-01-30	A19	7	0	0	Small	Roller	Diurnal	0	NA	NA
2014-02-06	A19	358	Canthon.rutilans.cyanescens	Immature	Female	2014-01-30	A19	7	0	0	Small	Roller	Diurnal	0	NA	NA
2014-02-28	A0	363	Canthon.rutilans.cyanescens	Young-mature	Female	2014-02-06	A0	22	0	0	Small	Roller	Diurnal	0	NA	NA
2014-02-28	A0	464	Canthon.rutilans.cyanescens	Immature	Male	2014-02-13	A0	15	0	0	Small	Roller	Diurnal	0	NA	NA
2014-02-28	A0	465	Canthon.rutilans.cyanescens	Immature	Female	2014-02-13	A0	15	0	0	Small	Roller	Diurnal	0	NA	NA
2014-02-28	A7	486	Canthon.rutilans.cyanescens	Young-mature	Female	2014-02-13	A7	15	0	0	Small	Roller	Diurnal	0	NA	NA
2013-12-09	A22	1	Coprophanaeus.saphirinus	Immature	Female	2013-11-17	A2	22	852.74	38.7609	Big	Tunneler	Diurnal	44	NESW	Down
2014-01-30	A22	18	Coprophanaeus.saphirinus	Young-mature	Male	2014-01-16	A4	14	807.98	57.7129	Big	Tunneler	Diurnal	132	SWNE	Up
2014-02-13	A19	40	Coprophanaeus.saphirinus	Young-mature	Female	2014-01-30	A14	14	162.66	11.6186	Big	Tunneler	Diurnal	62	NESW	Down
2014-02-28	A12	5	Deltochilum.brasiliense	Young-mature	Male	2014-01-16	A8	43	127.84	2.97302	Big	Roller	Nocturnal	17	SENW	Up
2013-11-11	A2	25	Deltochilum.brasiliense	Young-mature	Male	2013-11-04	A1	7	13.34	1.90571	Big	Roller	Nocturnal	2	SENW	Up
2014-02-13	A13	12	Deltochilum.brasiliense	Immature	Male	2014-02-06	A13	7	0	0	Big	Roller	Nocturnal	0	NA	NA
2014-02-28	A8	24	Deltochilum.morbillosum	Immature	Female	2013-12-03	A3	87	136.73	1.57161	Small	Roller	DiurnalNocturnal	40	SWNE	Up
2014-02-28	A19	32	Deltochilum.morbillosum	Immature	Male	2013-12-03	A18	87	97.22	1.11747	Small	Roller	DiurnalNocturnal	19	SWNE	Up
2014-02-06	A17	40	Deltochilum.morbillosum	Young-mature	Male	2013-12-03	A21	65	358.43	5.51431	Small	Roller	DiurnalNocturnal	24	SWNE	Up
2014-02-28	A7	69	Deltochilum.morbillosum	Young-mature	Female	2014-01-16	A18	43	237.12	5.51442	Small	Roller	DiurnalNocturnal	103	NESW	Down
2014-02-28	A19	85	Deltochilum.morbillosum	Young-mature	Female	2014-01-30	A17	29	101.84	3.51172	Small	Roller	DiurnalNocturnal	19	SWNE	Up
2014-03-07	A7	90	Deltochilum.morbillosum	Young-mature	Female	2014-01-30	A18	36	237.12	6.58667	Small	Roller	DiurnalNocturnal	13	NWSE	Down
2013-12-09	A8	23	Deltochilum.morbillosum	Immature	Female	2013-12-03	A8	6	0	0	Small	Roller	DiurnalNocturnal	0	NA	NA
2013-12-16	A16	59	Deltochilum.morbillosum	Young-mature	Female	2013-12-09	A16	7	0	0	Small	Roller	DiurnalNocturnal	0	NA	NA
2014-03-07	A17	131	Deltochilum.morbillosum	Immature	Female	2014-02-28	A17	7	0	0	Small	Roller	DiurnalNocturnal	0	NA	NA
2014-01-16	A9	3	Deltochilum.multicolor	Immature	Male	2013-11-17	A2	60	131.81	2.19683	Big	Roller	DiurnalNocturnal	32	SWNE	Up
2014-01-30	A8	3	Deltochilum.multicolor	Immature	Male	2014-01-16	A9	14	49.64	3.54571	Big	Roller	DiurnalNocturnal	7	WE	Up
2013-12-03	A1	10	Deltochilum.multicolor	Immature	Male	2013-11-17	A4	16	66.68	4.1675	Big	Roller	DiurnalNocturnal	15	NESW	Down
2013-12-03	A4	11	Deltochilum.multicolor	Young-mature	Female	2013-11-17	A8	16	86.9	5.43125	Big	Roller	DiurnalNocturnal	14	EW	Down
2013-12-09	A3	11	Deltochilum.multicolor	Young-mature	Female	2013-12-03	A4	6	67.3	11.2167	Big	Roller	DiurnalNocturnal	49	SWNE	Up
2013-12-03	A3	14	Deltochilum.multicolor	Young-mature	Male	2013-11-17	A10	16	206.68	12.9175	Big	Roller	DiurnalNocturnal	63	NESW	Down
2014-01-16	A11	25	Deltochilum.multicolor	Young-mature	Female	2013-12-03	A2	44	213.39	4.84977	Big	Roller	DiurnalNocturnal	53	SWNE	Up
2013-12-16	A6	41	Deltochilum.multicolor	Young-mature	Male	2013-12-09	A0	7	164.55	23.5071	Big	Roller	DiurnalNocturnal	32	SWNE	Up
2014-01-16	A11	41	Deltochilum.multicolor	Young-mature	Male	2013-12-16	A6	31	142.56	4.59871	Big	Roller	DiurnalNocturnal	37	SWNE	Up
2014-01-23	A5	41	Deltochilum.multicolor	Young-mature	Male	2014-01-16	A11	7	149.73	21.39	Big	Roller	DiurnalNocturnal	38	NESW	Down
2014-01-23	A5	51	Deltochilum.multicolor	Young-mature	Male	2013-12-16	A13	38	213.87	5.62816	Big	Roller	DiurnalNocturnal	54	NESW	Down
2014-01-30	A3	55	Deltochilum.multicolor	Immature	Female	2014-01-16	A8	14	136.73	9.76643	Big	Roller	DiurnalNocturnal	71	NESW	Down
2014-01-30	A8	60	Deltochilum.multicolor	Young-mature	Female	2014-01-16	A11	14	92.41	6.60071	Big	Roller	DiurnalNocturnal	14	NWSE	Down
2014-02-28	A2	62	Deltochilum.multicolor	Immature	Female	2014-01-16	A11	43	213.39	4.96256	Big	Roller	DiurnalNocturnal	53	NESW	Down
2014-01-30	A3	63	Deltochilum.multicolor	Young-mature	Male	2014-01-16	A13	14	267.12	19.08	Big	Roller	DiurnalNocturnal	70	NESW	Down
2014-01-30	A8	66	Deltochilum.multicolor	Young-mature	Female	2014-01-16	A16	14	215.45	15.3893	Big	Roller	DiurnalNocturnal	34	NS	Down
2014-01-30	A18	68	Deltochilum.multicolor	Young-mature	Male	2014-01-16	A19	14	97.22	6.94429	Big	Roller	DiurnalNocturnal	19	NESW	Down
2014-01-23	A1	69	Deltochilum.multicolor	Young-mature	Female	2014-01-16	A20	7	551.76	78.8229	Big	Roller	DiurnalNocturnal	13	NWSE	Down
2014-02-28	A16	73	Deltochilum.multicolor	Young-mature	Female	2014-01-23	A5	36	277.74	7.715	Big	Roller	DiurnalNocturnal	58	SWNE	Up
2014-01-30	A9	74	Deltochilum.multicolor	Young-mature	Male	2014-01-23	A5	7	69.9	9.98571	Big	Roller	DiurnalNocturnal	17	SN	Up
2014-02-13	A8	78	Deltochilum.multicolor	Young-mature	Male	2014-01-30	A4	14	86.9	6.20714	Big	Roller	DiurnalNocturnal	26	SWNE	Up
2013-12-03	A4	6	Deltochilum.multicolor	Immature	Female	2013-11-17	A4	16	0	0	Big	Roller	DiurnalNocturnal	0	NA	NA
2014-01-30	A16	2	Deltochilum.rubripenne	Young-mature	Female	2013-11-04	A18	87	24.83	0.285402	Big	Roller	Diurnal	3	NWSE	Up
2014-02-06	A17	2	Deltochilum.rubripenne	Young-mature	Female	2014-01-30	A16	7	12.54	1.79143	Big	Roller	Diurnal	2	SENW	Down
2013-12-03	A4	6	Deltochilum.rubripenne	Young-mature	Male	2013-11-17	A11	16	171.17	10.6981	Big	Roller	Diurnal	40	NS	Down
2014-01-30	A19	6	Deltochilum.rubripenne	Young-mature	Male	2013-12-03	A4	58	404.86	6.98034	Big	Roller	Diurnal	77	SWNE	Up
2013-12-03	A4	27	Deltochilum.rubripenne	Old	Female	2013-11-04	A11	29	171.17	5.90241	Big	Roller	Diurnal	40	NS	Down
2014-01-16	A9	27	Deltochilum.rubripenne	Old	Female	2013-12-03	A4	44	95.21	2.16386	Big	Roller	Diurnal	19	SENW	Up
2014-01-16	A17	36	Deltochilum.rubripenne	Immature	Male	2013-12-03	A7	44	226.39	5.14523	Big	Roller	Diurnal	13	SENW	Up
2014-01-30	A14	52	Deltochilum.rubripenne	Young-mature	Female	2013-12-16	A18	45	71	1.57778	Big	Roller	Diurnal	5	NS	Down
2014-02-28	A15	52	Deltochilum.rubripenne	Young-mature	Female	2014-01-30	A14	29	26.99	0.93069	Big	Roller	Diurnal	3	SENW	Down
2014-03-07	A16	52	Deltochilum.rubripenne	Young-mature	Female	2014-02-28	A15	7	54.24	7.74857	Big	Roller	Diurnal	10	WE	Up
2014-01-16	A13	53	Deltochilum.rubripenne	Young-mature	Male	2013-12-16	A18	31	88.36	2.85032	Big	Roller	Diurnal	2	NWSE	Down
2014-01-16	A2	55	Deltochilum.rubripenne	Old	Male	2013-12-16	A18	31	353.46	11.4019	Big	Roller	Diurnal	40	NESW	Down
2014-02-28	A2	57	Deltochilum.rubripenne	Young-mature	Female	2013-12-22	A20	68	543.26	7.98912	Big	Roller	Diurnal	101	NESW	Down
2014-03-07	A6	57	Deltochilum.rubripenne	Young-mature	Female	2014-02-28	A2	7	71.53	10.2186	Big	Roller	Diurnal	16	SWNE	Up
2014-01-30	A14	64	Deltochilum.rubripenne	Young-mature	Female	2014-01-16	A15	14	26.99	1.92786	Big	Roller	Diurnal	3	NWSE	Up
2014-02-06	A22	43	Deltochilum.rubripenne	Young-mature	Male	2013-12-09	A22	59	0	0	Big	Roller	Diurnal	0	NA	NA
2013-11-11	A10	11	Dichotomius.sericeus	Young-mature	Male	2013-11-04	A4	7	160.81	22.9729	Big	Tunneler	Nocturnal	26	NESW	Down
2013-11-11	A12	28	Dichotomius.sericeus	Young-mature	Male	2013-11-04	A11	7	54.47	7.78143	Big	Tunneler	Nocturnal	3	EW	Up
2013-11-17	A17	59	Dichotomius.sericeus	Young-mature	Male	2013-11-06	A12	11	139.32	12.6655	Big	Tunneler	Nocturnal	15	SWNE	Up
2014-02-28	A11	62	Dichotomius.sericeus	Immature	Male	2013-12-09	A16	81	128.38	1.58494	Big	Tunneler	Nocturnal	20	NESW	Down
2014-01-23	A18	132	Dichotomius.sericeus	Young-mature	Male	2014-01-09	A16	14	24.83	1.77357	Big	Tunneler	Nocturnal	2	SENW	Down
2014-03-07	A9	152	Dichotomius.sericeus	Young-mature	Female	2014-01-16	A6	50	61.24	1.2248	Big	Tunneler	Nocturnal	16	SWNE	Up
2014-02-28	A18	185	Dichotomius.sericeus	Young-mature	Male	2014-01-30	A9	29	222.88	7.68552	Big	Tunneler	Nocturnal	39	SWNE	Up
2014-02-06	A9	195	Dichotomius.sericeus	Young-mature	Male	2014-01-30	A11	7	81.58	11.6543	Big	Tunneler	Nocturnal	21	NESW	Down
2014-02-28	A4	222	Dichotomius.sericeus	Young-mature	Female	2014-01-30	A9	29	95.21	3.2831	Big	Tunneler	Nocturnal	19	NS	Down
2014-02-28	A17	242	Dichotomius.sericeus	Young-mature	Male	2014-02-06	A14	22	62.33	2.83318	Big	Tunneler	Nocturnal	5	SN	Up
2014-03-07	A10	251	Dichotomius.sericeus	Young-mature	Female	2014-02-13	A3	22	206.68	9.39455	Big	Tunneler	Nocturnal	63	SWNE	Up
2014-03-07	A1	253	Dichotomius.sericeus	Young-mature	Male	2014-02-13	A6	22	81.39	3.69955	Big	Tunneler	Nocturnal	18	NS	Down
2013-11-23	A21	1	Dichotomius.sericeus	Immature	Male	2013-11-11	A21	12	0	0	Big	Tunneler	Nocturnal	0	NA	NA
2013-11-17	A21	2	Dichotomius.sericeus	Young-mature	Female	2013-11-11	A21	6	0	0	Big	Tunneler	Nocturnal	0	NA	NA
2013-11-11	A12	58	Dichotomius.sericeus	Young-mature	Male	2013-11-06	A12	5	0	0	Big	Tunneler	Nocturnal	0	NA	NA
2013-11-17	A7	85	Dichotomius.sericeus	Immature	Female	2013-11-11	A7	6	0	0	Big	Tunneler	Nocturnal	0	NA	NA
2013-11-17	A21	109	Dichotomius.sericeus	Immature	Female	2013-11-11	A21	6	0	0	Big	Tunneler	Nocturnal	0	NA	NA
2014-01-23	A18	136	Dichotomius.sericeus	Young-mature	Female	2014-01-09	A18	14	0	0	Big	Tunneler	Nocturnal	0	NA	NA
2014-02-06	A18	174	Dichotomius.sericeus	Young-mature	Male	2014-01-16	A18	21	0	0	Big	Tunneler	Nocturnal	0	NA	NA
2014-02-06	A14	198	Dichotomius.sericeus	Young-mature	Female	2014-01-30	A14	7	0	0	Big	Tunneler	Nocturnal	0	NA	NA
2014-03-07	A6	299	Dichotomius.sericeus	Young-mature	Male	2014-02-28	A6	7	0	0	Big	Tunneler	Nocturnal	0	NA	NA
