# Supplementary material for: Spatial Patterns of Movement of Dung Beetle Species in a Tropical Forest Suggest a New Trap Spacing for Dung Beetle Biodiversity Studies
Source: PLoS One. 2015 May 4;10(5):e0126112. doi: 10.1371/journal.pone.0126112 (PMC4418735; doi:10.1371/journal.pone.0126112)
Supplement: S1 Table — Number of marked and recaptured individuals, number of males and females, number of immature, young-mature and old individuals of dung beetles sampled in the Atlantic Forest in southern Brazil. (XLSX) [file pone.0126112.s008.xlsx]

## Sheet: Table S1
S1 Table. Summary of mark-release-recapture experiment. Number of marked and recaptured individuals, number of males and females, number of immature, young-mature and old individuals of dung beetles sampled in the Atlantic Forest in southern Brazil.
Species	Marked	Recaptured		Gender			Age
				Male	Female		Immature	Mature	Old
Canthidium dispar	4	0		2	2		1	3	0
Canthidium aff. trinodosum	15	0		2	13		7	8	0
Canthon chalybaeus	1	0		1	0		0	1	0
Canthon luctuosus	133	2		78	55		83	50	0
Canthon rutilans cyanescens	677	35		365	312		356	318	3
Coprophanaeus saphirinus	61	3		39	22		3	58	0
Deltochilum brasiliense	18	3		1	17		10	8	0
Deltochilum morbillosum	168	9		107	61		41	126	1
Deltochilum multicolor	100	22		48	52		43	57	0
Deltochilum rubripenne	131	16		70	61		39	86	6
Deltochilum sp.	1	0		0	1		1	0	0
Dichotomius fissus	1	0		0	1		1	0	0
Dichotomius aff. pigidialis	14	0		9	5		4	10	0
Dichotomius sericeus	451	22		137	314		81	369	1
Eurysternus parallelus	27	0		9	18		8	18	1
Ontherus azteca	1	0		1	0		1	0	0
Phanaeus splendidulus	3	0		0	3		1	2	0
Total	1806	112		869	937		680	1114	12
