# Supplementary material for: Spatial Patterns of Movement of Dung Beetle Species in a Tropical Forest Suggest a New Trap Spacing for Dung Beetle Biodiversity Studies
Source: PLoS One. 2015 May 4;10(5):e0126112. doi: 10.1371/journal.pone.0126112 (PMC4418735; doi:10.1371/journal.pone.0126112)
Supplement: S2 Table — DF: degrees of freedom. Significant P values are in bold. (XLSX) [file pone.0126112.s009.xlsx]

## Sheet: Table S2
S2 Table. Results of linear models comparing movement rate between dung beetle species or individuals of each species. DF: degrees of freedom. Significant P values are in bold.
	F value	P value	DF
Species	3.858	0.002	6
Body size	0.306	0.581	1
Diel activity	0.554	0.577	2
Relocation behavior	1.315	0.255	1
Body size : Diel activity	0.845	0.501	4
Body size : Relocation behavior	0.663	0.518	2
Diel activity : Relocation behavior	4.573	0.002	4
Body size : Diel activity : Relocation behavior	3.858	0.002	6
Species : Age	0.402	0.845	5
Species : Gender	1.547	0.186	5
Species : Age : Gender	0.66	0.52	2
