# Supplementary material for: Spatial Patterns of Movement of Dung Beetle Species in a Tropical Forest Suggest a New Trap Spacing for Dung Beetle Biodiversity Studies
Source: PLoS One. 2015 May 4;10(5):e0126112. doi: 10.1371/journal.pone.0126112 (PMC4418735; doi:10.1371/journal.pone.0126112)
Supplement: S3 Table — Na: not applicable or not informed. Mean: mean movement distance. Max: maximum movement distance. Time: days. (XLSX) [file pone.0126112.s010.xlsx]

## Sheet: Table S3
S3 Table. Studies of dung beetle dispersal using mark-release-recapture conducted in the Neotropical region. Na: not applicable or not informed. Mean: mean movement distance. Max: maximum movement distance. Time: days.
Species	Mean	Max	Time	Country	Habitat	ReferenceG
Canthidium centrale Boucomont, 1928	580	1320	15.1 d	Mexico	LandscapeD	Díaz-Rojas (2003)
Canthon acutus Harold, 1868	Na	100	4 d	Venezuela	Semi-deciduous tropical forest	Larsen and Forsyth (2005)F
Canthon angustatus Harold, 1867	160	300	1 d	Ecuador	Primary rain forest	Peck and Forsyth (1982)
Canthon cyanellus cyanellus LeConte, 1859	340	1560	0.012C	Mexico	LandscapeE	Arellano et al. (2008)
Deltochilum pseudoparile Paulian, 1938	465	740	194.8 d	Mexico	LandscapeD	Díaz-Rojas (2003)
Dichotomius satanas (Harold, 1967)	755	1310	7.3 d	Mexico	LandscapeD	Díaz-Rojas (2003)
Megathoposoma candezei (Harold, 1873)	Na	75	Na	Costa Rica	Tropical moist forest	Wille et al. (1974)
Onthophagus spp.A	90	100	1 d	Ecuador	Primary rain forest	Peck and Forsyth (1982)
Onthophagus spp.A	440	700	2 d	Ecuador	Primary rain forest	Peck and Forsyth (1982)
Oxysternon conspicillatum (Weber, 1801)	Na	50	< 2 min	Ecuador	Primary rain forest	Peck and Forsyth (1982)
Oxysternon conspicillatum (Weber, 1801)	Na	1000	2 d	Ecuador	Primary rain forest	Peck and Forsyth (1982)
Sulcophaneus leander (Waterhouse, 1891	Na	500B	1-5 d	Colombia	Wet lowland tropical forest	Noriega and Acosta (2011)
AThey may be different species. BThe value represents distance among areas sampled. CTime dependence of movement length, measured as the regression coefficient of log (distance) versus log (time between recaptures). DHigh evergreen forest, forest edge, corridors, grasslands and hedgerows. EForest fragments, hedgerows and pastures. FNinety-five percent of the recaptured beetles were attracted from…
